# Supplementary material for: Genetic Downregulation of the Metabotropic Glutamate Receptor Type 5 Dampens the Reactive and Neurotoxic Phenotype of Adult ALS Astrocytes
Source: Cells. 2023 Jul 27;12(15):1952. doi: 10.3390/cells12151952 (PMC10416852; doi:10.3390/cells12151952)
Supplement: Supplementary file 1 [file cells-12-01952-s001.zip]

Archive with 1 entries (1 files):
- cells-2457247-supplementary.pdf
